# Supplementary material for: Antithymocyte Globulin Inhibits CD8+ T Cell Effector Functions via the Paracrine Induction of PDL-1 on Monocytes
Source: Cells. 2023 Jan 20;12(3):382. doi: 10.3390/cells12030382 (PMC9913606; doi:10.3390/cells12030382)
Supplement: Supplementary file 1 [file cells-12-00382-s001.zip]

Archive with 1 entries (1 files):
- cells-2085305-supplementary.pdf
